# Supplementary material for: Studies of Dopamine Oxidation Process by Atmospheric Pressure Glow Discharge Mass Spectrometry
Source: Molecules. 2023 May 1;28(9):3844. doi: 10.3390/molecules28093844 (PMC10179796; doi:10.3390/molecules28093844)
Supplement: Supplementary file 1 [file molecules-28-03844-s001.zip]

Archive with 1 entries (1 files):
- molecules-2305145-supplementary.pdf
